# Supplementary material for: Investigating the Relationship between Knowledge and Hepatotoxic Effects with Medication Adherence of TB Patients in Banyumas Regency, Indonesia
Source: Int J Clin Pract. 2022 Aug 30;2022:4044530. doi: 10.1155/2022/4044530 (PMC9448620; doi:10.1155/2022/4044530)
Supplement: Supplementary Materials — The supplementary data are questionnaire form and the data sheet of this study. [file 4044530.f1.zip]

Archive with 2 entries (2 files):
- Supplementary materials Eng.pdf
- Supplementary materials.pdf
